# Supplementary material for: Effect of Different Types of Intermittent Fasting on Biochemical and Anthropometric Parameters among Patients with Metabolic-Associated Fatty Liver Disease (MAFLD)—A Systematic Review
Source: Nutrients. 2021 Dec 26;14(1):91. doi: 10.3390/nu14010091 (PMC8747070; doi:10.3390/nu14010091)
Supplement: Supplementary file 1 [file nutrients-14-00091-s001.zip]

Archive with 1 entries (1 files):
- nutrients-1503774-supplementary.pdf
